# Supplementary material for: Enhancing the Efficacy of Melanoma Treatment: The In Vitro Chemosensitising Impact of Vipera ammodytes Venom on Human Melanoma Cell Lines
Source: Toxins (Basel). 2025 Mar 21;17(4):152. doi: 10.3390/toxins17040152 (PMC12031473; doi:10.3390/toxins17040152)
Supplement: Supplementary file 1 [file toxins-17-00152-s001.zip › Supplementary Table S1.xlsx]

## Sheet: TABLE
Accession	Description	Species	Function	Family	MW [kDa]	calc. pI	Peptides Dir. dig.R1	Peptides Dir. dig.R2	Peptides Dir. dig.R3	Peptides Dir. dig.R4	Peptides pt.R1	Peptides pt.R2	Peptides pt.R3	Peptides pt.R4	PSMs Dir. dig.R1	PSMs Dir. dig.R2	PSMs Dir. dig.R3	PSMs Dir. dig.R4	PSMs pt.R1	PSMs pt.R2	PSMs pt.R3	PSMs pt.R4
A0A6G5ZVM7	5'-nucleotidase (Fragment)	Vipera anatolica senliki	Nucleotidase	MVC	32.5	5.66	7	7	7	5	8	6	6	9	9	9	11	10	13	14	11	14
A0A6G5ZVN1	5'-nucleotidase (Fragment)	Vipera anatolica senliki	Nucleotidase	MVC	12.3	9.52	1	1	1	1	1		1		1	1	1	1	2		1
C3W4R6	Acidic phospholipase Dir. dig.R1 1	Macrovipera lebetina	Phospholipase	PLA2	15.5	4.86	2	2	2	2	4	3	4	3	36	38	38	41	63	51	49	50
Q7T3T5	Acidic phospholipase Dir. dig.R1 daboiatoxin B chain (Fragment)	Daboia siamensis	Phospholipase	PLA2	14.8	6.09	2	2	2	2	2	3	2	2	42	38	38	40	6	8	5	6
A8CG87	Acidic phospholipase Dir. dig.R1 Drk- Dir. dig.R1	Daboia russelii	Phospholipase	PLA2	15.6	5.1	3	3	4	3	4	4	3	3	102	100	98	97	27	23	18	29
F8QN52	Acidic phospholipase Dir. dig.R1 PL1	Vipera renardi	Phospholipase	PLA2	15.4	5.07	7	8	9	7	8	8	7	6	68	72	73	68	53	39	39	46
A0A6B7FRF2	Amine oxidase	Vipera ammodytes ammodytes	Amine Oxidase	LAAO	57.1	6.2	25	25	25	28	31	28	29	29	172	184	168	180	207	212	200	189
Q6A3F6	Ammodytin I1 (C) variant	Vipera aspis aspis	Phospholipase	PLA2	15.3	5.25	6	7	8	6	6	8	6	5	100	103	105	103	83	69	63	72
Q6A3K3	Ammodytin I1(A) variant	Vipera aspis aspis	Phospholipase	PLA2	15.5	5.25	7	8	10	6	6	7	6	4	68	72	74	67	47	37	36	42
Q6A3M2	Ammodytin I1(C) variant	Vipera aspis zinnikeri	Phospholipase	PLA2	15.4	5.24	5	5	6	5	4	5	3	2	65	65	67	63	23	18	15	23
Q6A3G5	Ammodytin I1(D) isoform	Vipera ammodytes meridionalis	Phospholipase	PLA2	15.4	5.08	8	9	10	8	8	8	7	6	107	109	113	108	111	98	93	98
Q6A3L1	Ammodytin I1(E) isoform	Vipera aspis aspis	Phospholipase	PLA2	15.4	5.27	8	9	10	8	8	8	7	6	108	108	112	108	86	70	65	76
Q6A3K9	Ammodytin I1(E) variant	Vipera aspis aspis	Phospholipase	PLA2	15.3	5.52	6	7	8	6	6	6	6	5	100	103	105	103	83	66	64	72
Q6A3C6	Ammodytin I2(A) isoform	Vipera ammodytes ruffoi	Phospholipase	PLA2	15.4	5.92	8	8	7	8	6	6	5	5	89	89	83	87	39	33	31	37
Q6A3B8	Ammodytin I2(A) variant	Vipera aspis aspis	Phospholipase	PLA2	15.2	6.98	10	10	10	10	8	8	8	7	194	179	190	182	94	96	95	87
Q6A3E0	Ammodytin I2(A) variant	Vipera aspis aspis	Phospholipase	PLA2	15.3	6.47	7	7	7	7	8	8	7	7	88	88	85	84	42	37	35	39
Q6A3B7	Ammodytin I2(B) variant	Vipera aspis aspis	Phospholipase	PLA2	15.2	6.47	4	4	4	4	6	6	5	5	22	23	21	23	22	20	21	17
Q6A3A3	Ammodytin I2(C) isoform	Vipera ammodytes montandoni	Phospholipase	PLA2	15.4	6.81	9	11	11	11	9	9	9	9	182	171	184	170	93	96	93	89
Q6A3C2	Ammodytin I2(D) isoform	Vipera ursinii	Phospholipase	PLA2	15.3	6.81	5	5	5	5	4	3	4	3	159	138	157	149	75	77	77	72
Q6A3F0	Ammodytin I2(E) isoform	Vipera aspis aspis	Phospholipase	PLA2	15.3	6.47	9	8	8	9	7	7	6	6	179	161	174	167	85	86	84	82
Q6A378	Ammodytin L(1'') isoform	Vipera ammodytes ammodytes	Phospholipase	PLA2	15.6	8.5	7	6	7	6	6	6	6	6	53	52	51	50	29	32	30	31
I1SB18	Ammodytin L(1) isoform	Vipera ammodytes meridionalis	Phospholipase	PLA2	13.4	8.25	2	2	2	2	1	1	1	1	34	30	27	36	2	2	2	2
Q6A367	Ammodytin L(3) variant	Vipera ammodytes montandoni	Phospholipase	PLA2	15.6	8.5	7	7	6	6	4	4	4	4	77	68	62	73	21	24	23	19
Q6A370	Ammodytin L(3) variant	Vipera ammodytes montandoni	Phospholipase	PLA2	15.5	8.6	6	6	6	6	3	4	3	3	48	43	41	43	19	23	21	17
A0A223PK32	Atrial natriuretic peptide receptor 3 (Fragment)	Daboia russelii	Periplasmic binding protein-like I	NP	57.4	7.52		1								1
P86368	Basic phospholipase Dir. dig.R1 3	Daboia russelii	Phospholipase	PLA2	13.7	7.64	1	1	2	2	1	1	1	1	6	5	7	7	1	2	1	1
C0HK16	Basic phospholipase Dir. dig.R1 daboxin P	Daboia russelii	Phospholipase	PLA2	13.6	8.13	1	1	1	2	1	1	1	1	6	5	5	7	1	2	1	1
A8CG90	Basic phospholipase Dir. dig.R1 Drk-b2	Daboia russelii	Phospholipase	PLA2	15.5	7.97		1			1	1	1	1		2			2	2	1	2
P81458	Basic phospholipase Dir. dig.R1 RVV-VD	Daboia russelii	Phospholipase	PLA2	13.6	7.85	1	1			1	1	1	1	2	2			2	2	1	2
A0A223PK33	Beta-nerve growth factor	Daboia russelii	Cystine-knot cytokines	MVC	27.7	8.62	2	3	2	3	2	2	2	2	10	14	12	12	5	4	5	4
A0A1I9KNP6	C-type lectin snaclec-1	Vipera ammodytes ammodytes	C-type lectin-like	CTL	17.6	6.65	7	8	6	7	8	8	8	8	40	37	28	28	84	87	75	83
A0A1I9KNS2	C-type lectin snaclec-2	Vipera ammodytes ammodytes	C-type lectin-like	CTL	17.2	5.88	9	7	8	8	9	10	9	11	29	28	28	24	29	31	26	31
A0A1I9KNN1	C-type lectin snaclec-3	Vipera ammodytes ammodytes	C-type lectin-like	CTL	17.4	6.51	6	7	6	6	10	7	8	8	26	29	26	24	19	14	20	20
A0A1I9KNP1	C-type lectin snaclec-4	Vipera ammodytes ammodytes	C-type lectin-like	CTL	17.5	5.6	6	6	6	6	7	6	5	7	36	35	35	30	29	36	30	35
A0A0C5DKK6	C-type lectin-like protein 2A	Macrovipera lebetina	C-type lectin-like	CTL	17.7	6.76	3	4	3	3	3	3	3	3	15	15	16	8	5	4	5	6
A0A0C5DQX8	C-type lectin-like protein 2B	Macrovipera lebetina	C-type lectin-like	CTL	17.4	6.51					1		1	1					1		2	1
A0A0C5DM02	C-type lectin-like protein 3B	Macrovipera lebetina	C-type lectin-like	CTL	17	7.31	7	7	6	6	12	11	10	9	155	146	133	134	207	235	247	234
A0A0C5DGP5	C-type lectin-like protein 4B	Macrovipera lebetina	C-type lectin-like	CTL	17.1	8.12	1	1	1	1	3	2	2	3	16	14	15	13	17	18	16	11
A0A6B7FMP6	C-type lectin-like Snaclec-9	Vipera ammodytes ammodytes	C-type lectin-like	CTL	18.1	5.59	6	7	7	5	8	6	6	8	36	36	40	31	33	34	29	33
A0A6G5ZVX2	Cystatin 1	Vipera anatolica senliki	Cystatin/monellin	CYST	16	8.78			1		1	1	1	1			1		1	1	2	3
F2Q6F3	Cysteine-rich seceretory protein Dr-CRPB (Fragment)	Daboia russelii	Crisp domain-like	CRiSP	25	8.16	4	4	5	4	4	4	4	4	44	49	39	42	50	42	43	33
A0A1I9KNM0	Cysteine-rich secretory protein CRISP-1	Vipera ammodytes ammodytes	Crisp domain-like	CRiSP	26.5	5.96	13	12	12	13	11	13	11	10	86	78	70	83	89	82	83	75
B7FDI0	Cysteine-rich venom protein (Fragment)	Vipera berus nikolskii	Crisp domain-like	CRiSP	24.6	7.25	11	8	9	11	11	12	11	10	67	63	59	67	74	66	70	52
A0A1J0CZN0	Dis-2	Vipera ammodytes ammodytes	Blood coagulation inhibitor (disintegrin)	DIS	12.1	6.87	3	2	3	3	3	3	3	3	61	57	57	56	21	14	15	18
Q3BK16	Disintegrin CV-11-alpha	Cerastes vipera	Blood coagulation inhibitor (disintegrin)	DIS	12.1	7.75	2	2	2	2	1	1	1	1	28	32	29	32	16	9	11	13
A0A1I9KNR7	Disintegrin Dis-1	Vipera ammodytes ammodytes	Blood coagulation inhibitor (disintegrin)	DIS	14	7.43	3	3	3	3	2	2	2	2	39	47	44	46	7	10	10	10
M5BGY5	Disintegrin DS-AC	Atheris chlorechis	Blood coagulation inhibitor (disintegrin)	DIS	12.2	7.44	1	1	1	1					1	1	1	1
P83254	Disintegrin lebein-1-beta	Macrovipera lebetina	Blood coagulation inhibitor (disintegrin)	DIS	7.1	7.8	3	3	3	3	2	1	2	2	33	40	33	40	17	9	12	14
P0C6A5	Disintegrin VA6	Vipera ammodytes ammodytes	Blood coagulation inhibitor (disintegrin)	DIS	7	8.02	1	1	1	1	1	2	2	1	17	15	12	14	1	2	2	1
P0C6A6	Disintegrin VB7A	Vipera berus berus	Blood coagulation inhibitor (disintegrin)	DIS	7	7.78	2	3	3	4	2	2	2	2	29	38	33	38	17	10	12	14
P0C6A7	Disintegrin VB7B	Vipera berus berus	Blood coagulation inhibitor (disintegrin)	DIS	7	7.47	1	2	2	2	1	1	1	1	15	13	18	17	3	2	2	3
P0C6A8	Disintegrin VLO4	Macrovipera lebetina obtusa	Blood coagulation inhibitor (disintegrin)	DIS	7.1	8.19	1	1	1	1	1	1	1	1	2	2	4	4	1	1	1	1
P0C6A9	Disintegrin VLO5A	Macrovipera lebetina obtusa	Blood coagulation inhibitor (disintegrin)	DIS	7	7.8	2	2	1	1	1	1	1	1	29	27	23	20	4	5	4	5
P0C6B0	Disintegrin VLO5B	Macrovipera lebetina obtusa	Blood coagulation inhibitor (disintegrin)	DIS	7.7	6.89	4	4	3	4	3	3	3	3	43	46	42	44	5	6	4	5
C0LZJ5	Disintegrin-like leberagin-C	Macrovipera lebetina transmediterranea	Blood coagulation inhibitor (disintegrin)	DIS	22.6	5.43	1	1	1	1	1	1	1	1	4	2	2	5	3	3	4	2
A0A6B7FMR5	Disintegrin-like/cysteine-rich protein MPIII-3	Vipera ammodytes ammodytes	Blood coagulation inhibitor (disintegrin)	DIS	36.8	5.03	7	6	6	7	6	5	6	6	92	83	82	81	32	31	31	25
A0A6B7FPT0	Endogenous tripeptide metalloproteinase inhibitor MPi-5	Vipera ammodytes ammodytes	Atrial natriuretic peptide	NP	15	8.06	2	2	1	2	2	2	2	2	2	2	2	2	4	6	5	6
Q9PT41	Factor V activator	Macrovipera lebetina	Trypsin-like serine proteases	SVSP	28.6	8.46	1	1	1	1	2	2	3	3	18	16	18	20	9	9	10	10
A0A6G5ZVP9	Glutaminyl-peptide cyclotransferase (Fragment)	Vipera anatolica senliki	Zn-dependent exopeptidases	Other	20	6.28	5	6	5	5	7	7	7	7	9	9	9	9	13	14	10	11
M9NCG3	Glutaminyl-peptide cyclotransferase	Daboia russelii	Zn-dependent exopeptidases	Other	42.1	7.99	10	7	10	10	12	11	12	11	16	13	13	15	22	22	18	22
D3UW23	Glutamyl aminopeptidase	Bitis rhinoceros	Leukotriene A4 hydrolase N-terminal domain Metalloproteases ('zincins')	SVMP	109.9	6.34				1	7	8	6	7				1	7	11	6	7
W8EEP5	Hyaluronidase (Fragment)	Macrovipera lebetina	(Trans)glycosidases	Other	40.8	8.91		1	1		5	5	4	4		2	1		9	10	5	6
A0A1S5QJJ2	Kunitz/BPTI inhibitor-1	Vipera ammodytes ammodytes	KUNITZ-TYPE Protease Inhibitor-related	KUN	10.3	8.7	6	5	7	6	6	6	5	6	110	83	95	89	25	18	21	19
A0A1S5QJK2	Kunitz/BPTI inhibitor-2	Vipera ammodytes ammodytes	KUNITZ-TYPE Protease Inhibitor-related	KUN	10.4	8.5	5	5	6	5	5	6	4	5	69	59	64	65	13	14	14	10
A0A1S5QLZ2	Kunitz/BPTI inhibitor-9	Vipera ammodytes ammodytes	KUNITZ-TYPE Protease Inhibitor-related	KUN	9.8	8.27	3	3	4	4	3	3	3	3	65	51	49	58	9	10	11	8
P0C2D7	L-amino-acid oxidase (Fragment)	Vipera berus berus	flavin monoamine oxidase family	LAAO	10.3	5.21	6	6	6	6	6	6	6	6	44	43	39	42	25	24	28	24
G8XQX1	L-amino-acid oxidase	Daboia russelii	FAD-linked reductases	LAAO	56.9	8.37	6	8	6	7	8	8	7	8	49	57	49	47	20	21	22	21
P0DI84	L-amino-acid oxidase	Vipera ammodytes ammodytes	FAD-linked reductases	LAAO	54.7	7.75	6	8	7	8	11	10	9	10	78	84	82	76	45	47	47	38
A0A6G5ZVQ9	Lipase	Vipera anatolica senliki	alpha/beta-Hydrolases	Other	45.8	7.58			1		4	3	3	4			1		5	4	3	4
A0A1I9KNT0	Metalloproteinase of class P-II MPII-1	Vipera ammodytes ammodytes	Blood coagulation inhibitor Metalloproteases	SVMP	53.4	5.5	7	7	7	7	7	6	8	7	29	31	30	26	38	43	44	41
A0A1I9KNS1	Metalloproteinase of class P-II MPII-2	Vipera ammodytes ammodytes	Blood coagulation inhibitor Metalloproteases	SVMP	53.4	5.38	7	7	7	7	6	5	6	5	13	14	12	11	37	40	42	39
A0A1I9KNS3	Metalloproteinase of class P-II MPII-3	Vipera ammodytes ammodytes	Blood coagulation inhibitor Metalloproteases	SVMP	53	5.5	18	18	19	16	21	20	20	21	282	252	234	222	315	336	373	353
A0A1I9KNR6	Metalloproteinase of class P-III MPIII-1	Vipera ammodytes ammodytes	Blood coagulation inhibitor Metalloproteases	SVMP	68.3	6.25	16	15	15	17	22	21	21	22	56	53	58	62	99	84	96	86
A0A6B7FRK6	Metalloproteinase of class P-III MPIII-2	Vipera ammodytes ammodytes	Blood coagulation inhibitor Metalloproteases	SVMP	69.2	5.55	15	16	16	16	17	16	19	19	41	36	34	35	50	38	45	46
A0A6B7FMR4	Metalloproteinase of class P-III MPIII-4	Vipera ammodytes ammodytes	Blood coagulation inhibitor Metalloproteases	SVMP	68.8	5.3	14	13	13	14	19	19	18	17	41	41	36	40	43	42	42	38
A0A6B7FNM6	MPi-3	Vipera ammodytes ammodytes	Natriuretic peptide	NP	22.9	9.06	2	2	2	2	2	2	2	2	2	2	3	2	7	4	4	3
A0A6G5ZVM2	Myotrophin	Vipera anatolica senliki	Ankyrin repeat	Other	12.9	5.14					1	1		1					2	1		1
H1ZVU6	NADH-ubiquinone oxidoreductase chain 4 (Fragment)	Vipera lotievi	Oxidoreductase	Other	24.7	8.35	1			1			1	1	1			1			1	2
A0A6G5ZUN8	Neprilysin (Fragment)	Vipera anatolica senliki	Metalloproteases	SVMP	61.2	6.49							1	1							1	1
A0A6G5ZVU9	Nerve growth factor 1	Vipera anatolica senliki	Cystine-knot cytokines	NGF	27.3	8.29	5	5	5	5	5	5	5	5	30	29	35	28	17	23	29	19
Q7LZQ7	phospholipase Dir. dig.R1 (Fragment)	Vipera aspis	Phospholipase	PLA2	5.6	7.66	6	7	8	6	6	6	5	4	76	74	67	65	98	96	89	86
Q7LZQ5	Phospholipase Dir. dig.R1 II (Fragment)	Vipera aspis	Phospholipase	PLA2	5.9	8.27	4	3	4	4	4	4	4	4	28	26	30	25	31	26	24	28
A0A6B7FMQ9	Phospholipase B-like	Vipera ammodytes ammodytes	Phospholipase	PLA2	64.3	8.5	9	8	9	9	10	9	9	9	10	15	10	11	20	21	14	16
A0A6G5ZVQ7	Putative serine carboxypeptidase 1	Vipera anatolica senliki	alpha/beta-Hydrolases	SVSP	55.3	7.03	1	2	2	3	8	8	5	7	1	2	2	3	12	9	5	10
A0A6G5ZW32	Serine protease 3	Vipera anatolica senliki	Trypsin-like serine proteases	SVSP	38	5.17		1		1	2	2	1	1		1		1	2	4	2	1
A0A6G5ZUR6	Serine protease 6	Vipera anatolica senliki	Trypsin-like serine proteases	SVSP	28.9	8.46	11	10	8	10	11	12	12	12	84	89	91	92	67	67	71	69
A0A6G5ZW53	Serine protease inhibitor 3	Vipera anatolica senliki	BPTI-like 2	other	21.7	8.24	4	4	4	4	5	5	5	5	14	8	9	8	7	9	9	7
E0Y418	Serine protease VLSP-1	Macrovipera lebetina	Trypsin-like serine proteases	SVSP	28.7	6.51	2	2	2	2	2	2	2	2	21	19	21	24	10	10	9	10
A0A1I9KNL5	Serine proteinase SP-2	Vipera ammodytes ammodytes	Trypsin-like serine proteases	SVSP	28.9	8.98	9	7	6	6	9	11	9	10	23	27	25	27	21	24	23	22
A0A1I9KNN4	Serine proteinase SP-3	Vipera ammodytes ammodytes	Trypsin-like serine proteases	SVSP	28.2	6.39	11	10	11	10	10	10	10	10	73	78	85	82	75	67	69	68
A0A1I9KNR8	Serine proteinase SP-4	Vipera ammodytes ammodytes	Trypsin-like serine proteases	SVSP	28.6	7.34	8	8	7	8	8	8	8	8	82	92	92	89	34	31	28	28
A0A1I9KNR5	Serine proteinase SP-5 (Fragment)	Vipera ammodytes ammodytes	Trypsin-like serine proteases	SVSP	25.2	6.74	10	10	10	9	7	7	7	7	69	72	80	79	61	55	59	54
A0A6B7FQF8	Serine proteinase SP-6	Vipera ammodytes ammodytes	Trypsin-like serine proteases	SVSP	28.3	8.46	12	13	13	13	11	12	10	11	145	163	168	156	89	95	88	88
A0A6B7FMQ3	Serine proteinase SP-7	Vipera ammodytes ammodytes	Trypsin-like serine proteases	SVSP	28.2	7.34	3	3	3	3	4	4	3	4	65	67	73	73	37	34	37	35
A0A6B7FPJ0	Serine proteinase SP-8	Vipera ammodytes ammodytes	Trypsin-like serine proteases	SVSP	28.8	7.11	9	10	8	10	8	8	7	8	51	57	60	55	31	25	25	30
B4XT06	Snaclec B7 (Fragment)	Macrovipera lebetina	C-type lectin-like	CTL	15	8.19	3	3	5	3	6	5	7	8	23	22	24	21	59	65	66	60
B4XT07	Snaclec B8 (Fragment)	Macrovipera lebetina	C-type lectin-like	CTL	15.3	7.72	5	5	5	3	5	6	6	8	25	24	24	21	63	69	67	57
Q696W1	Snaclec coagulation factor X-activating enzyme light chain 2	Macrovipera lebetina	C-type lectin-like	CTL	18.1	7.58	2	2	1	2	2	2	2	2	4	3	2	3	5	6	6	3
C0HKZ6	Snaclec macrovipecetin subunit alpha	Macrovipera lebetina	C-type lectin-like	CTL	15.4	6.51	1	2	1	1	2	2	2	2	4	5	3	4	3	5	3	5
C0HKZ7	Snaclec macrovipecetin subunit beta	Macrovipera lebetina	C-type lectin-like	CTL	15	6.98	2	2	2	2	4	2	3	2	9	13	8	12	13	11	11	8
P0DJL4	Snaclec VP12 subunit A (Fragment)	Daboia palaestinae	C-type lectin-like	CTL	12.1	5.02	2	3	3	3	5	4	4	5	6	7	8	9	21	17	19	16
P0DJL5	Snaclec VP12 subunit B	Daboia palaestinae	C-type lectin-like	CTL	15.1	5.02	5	5	5	5	5	4	4	5	25	27	26	22	22	33	27	27
A0A1J0CZM4	Snaclec-5	Vipera ammodytes ammodytes	C-type lectin-like	CTL	18.1	5.3	2	2	2	2	5	4	5	4	2	8	3	3	14	13	11	10
A0A1J0CZM7	Snaclec-7	Vipera ammodytes ammodytes	C-type lectin-like	CTL	17.3	7.96	9	9	9	8	12	11	14	13	100	97	95	92	100	112	109	98
A0A1J0CZM6	Snaclec-8	Vipera ammodytes ammodytes	C-type lectin-like	CTL	17.1	6.37	7	7	6	6	10	10	9	8	154	140	129	135	181	206	211	199
W8EFS0	Snake venom 5'-nucleotidase (Fragment)	Macrovipera lebetina	5'-Nucleotidase	other	45	6.9	16	15	14	17	19	18	18	16	38	37	37	46	42	48	43	37
A0A6G5ZUZ2	Snake venom metalloprotease 2 (Fragment)	Vipera anatolica senliki	Metalloproteases	SVMP	28.2	6.77	3	4	4	4	8	9	8	9	4	5	4	4	12	17	22	18
A0A6G5ZUJ5	Snake venom metalloprotease 3 (Fragment)	Vipera anatolica senliki	Metalloproteases	SVMP	19.3	4.86	2	2	1	2	3	3	3	3	3	4	2	5	7	4	8	6
Q9PT40	Snake venom serine protease homolog 2	Macrovipera lebetina	Trypsin-like serine proteases	SVSP	28.9	8.78	8	8	6	8	8	7	7	7	79	84	87	89	56	55	59	56
D8MIA2	Snake venom serine protease rhinocerase 4 (Fragment)	Bitis rhinoceros	Trypsin-like serine proteases	SVSP	28.2	8.82	3	3	3	3	3	3	3	3	8	9	9	10	18	15	15	13
P0DPS3	Snake venom serine protease VaSP1 (Fragment)	Vipera ammodytes ammodytes	Trypsin-like serine proteases	SVSP	22.1	8.31	6	6	6	6	6	6	6	6	37	40	40	42	51	47	51	52
P83942	Snake venom vascular endothelial growth factor toxin HF	Vipera aspis aspis	Cystine-knot cytokines	VEGF	12.6	7.9	2	3	2	2	3	2	1	2	32	35	33	35	63	40	48	50
P67863	Snake venom vascular endothelial growth factor toxin vammin	Vipera ammodytes ammodytes	Cystine-knot cytokines	VEGF	16.3	8.41	2	3	2	2	4	3	2	3	34	41	38	42	67	43	53	53
A0A286S1C5	V(D)J recombination-activating protein 1 (Fragment)	Vipera seoanei	beta-beta-alpha zinc fingers 1	other	37.8	8.78					1			1					1			1
A0A6G5ZW84	Vascular endothelial growth factor 1	Vipera anatolica senliki	Cystine-knot cytokines	VEGF	17.2	6.96		1			2	2	2	2		2			5	2	4	5
W8E7D1	Venom phosphodiesterase	Macrovipera lebetina	Alkaline phosphatase-like		96.1	7.25	8	8	6	6	17	19	20	21	9	9	9	7	25	28	33	32
Q8UVG8	Vimentin	Daboia russelii	intermediate filament protein	other	52.8	5.17					1								1
P86530	Vipera russelli proteinase RVV-V homolog 1 (Fragment)	Daboia russelii	Peptidase S1	other	1.7	4.22	1	1	1	1	1	1	1	1	3	5	5	6	4	7	4	4
P86531	Vipera russelli proteinase RVV-V homolog 2 (Fragment)	Daboia russelii	Peptidase S1	other	1.6	4.74	1	1	1	1	1	1	1	1	10	6	6	8	5	4	3	4
Q98995	Zinc metalloproteinase/disintegrin	Macrovipera lebetina	Blood coagulation inhibitor Metalloproteases	DIS SVMP	53.4	5.52	6	5	5	5	7	8	7	8	41	37	32	29	16	17	16	19
A0A0B4U9L8	Zinc metalloproteinase-disintegrin-like protein F1	Vipera ammodytes ammodytes	Blood coagulation inhibitor Metalloproteases	DIS SVMP	68.7	6.3	9	9	9	8	12	10	12	12	19	19	16	17	22	17	19	20
R4NNL0	Zinc metalloproteinase-disintegrin-like protein H3	Vipera ammodytes ammodytes	Blood coagulation inhibitor Metalloproteases	DIS SVMP	68.5	5.74	22	23	20	23	29	25	28	28	112	116	108	117	154	151	157	171
V5TBK6	Zinc metalloproteinase-disintegrin-like protein H4 subunit A	Vipera ammodytes ammodytes	Blood coagulation inhibitor Metalloproteases	DIS SVMP	68.6	5.38	21	20	19	17	24	22	26	24	101	100	85	78	157	163	180	166
Q4VM08	Zinc metalloproteinase-disintegrin-like VLAIP-A	Macrovipera lebetina	Blood coagulation inhibitor Metalloproteases	DIS SVMP	68.7	5.68	15	13	14	13	17	14	15	16	68	61	59	67	119	119	122	131
Q4VM07	Zinc metalloproteinase-disintegrin-like VLAIP-B	Macrovipera lebetina	Blood coagulation inhibitor Metalloproteases	DIS SVMP	68.8	6.33	10	7	10	9	12	12	12	12	26	22	25	20	28	25	29	25

## Sheet: Legend families
Viperinae				Tasoulis T, Isbister GK. A Review and Database of Snake Venom Proteomes. Toxins (Basel). 2017 Sep 18;9(9):290. doi: 10.3390/toxins9090290.
PLA2	phospholipase A2;
SVSP	snake venom serine protease;
SVMP	snake venom metalloprotease;
LAAO	l-amino acid oxidase;
KUN	kunitz peptide;
CRiSP	cysteine-rich secretory protein; minor venom component
CTL	C-type lectin;
DIS	disintegrin;
NP	natriuretic peptide;
CYST	cystatin;
VEGF	vascular endothelial growth factor;
MVC	minor venom component.
Minor protein families (nine families): acetylcholinesterase, hyaluronidase, 50 nucleotidase, phosphodiesterase, phospholipase B, nerve growth factor, vascular endothelial growth factor, vespryn/ohanin and snake venom metalloprotease inhibitor
3FTx	three-finger toxin
NGF	nerve growth factor
